# Supplementary material for: Membrane Capacitive Memory Alters Spiking in Neurons Described by the Fractional-Order Hodgkin-Huxley Model
Source: PLoS One. 2015 May 13;10(5):e0126629. doi: 10.1371/journal.pone.0126629 (PMC4430543; doi:10.1371/journal.pone.0126629)
Supplement: S1 Code — (ZIP) [file pone.0126629.s002.zip]

Archive with 9 entries (8 files):
- batch_createCellConnections.m
- __MACOSX/
- __MACOSX/._batch_createCellConnections.m
- FHH_Cable.m
- __MACOSX/._FHH_Cable.m
- FHH_model.m
- __MACOSX/._FHH_model.m
- FHH_Network.m
- __MACOSX/._FHH_Network.m
