# Supplementary material for: Membrane Capacitive Memory Alters Spiking in Neurons Described by the Fractional-Order Hodgkin-Huxley Model
Source: PLoS One. 2015 May 13;10(5):e0126629. doi: 10.1371/journal.pone.0126629 (PMC4430543; doi:10.1371/journal.pone.0126629)
Supplement: S1 Code — (ZIP) [file pone.0126629.s002.zip › batch_createCellConnections.m]

function batch_createCellConnections(Ncell, f, s_f, pexcit, f_stim, N)
if nargin < 1
    Ncell = 50;
    f = .5;  % fraction of synaptic connections 
    s_f = .1;  % standard deviation of f, as a %
    pexcit = .1;  % probability of synapse being excitatory
    f_stim = .25;  % fraction of cells with stimulus applied
    N = 12; 
end


for i = 1:N
    savename = ['Network_Ncell',num2str(Ncell),'_f',...
        num2str(100*f),'_sf',num2str(100*s_f),...
        '_pexc',num2str(100*pexcit),'_fstim',num2str(100*f_stim),'_num',num2str(i)];
    % cells receiving stimulus
    iCell = randi(Ncell, 1, round(f_stim*Ncell));
    indI = zeros(Ncell,1);
    indI(iCell) = 1;
    Aconn = createCellConnections(Ncell, f, s_f, pexcit);
    save(savename,'f','s_f','pexcit','f_stim','indI','Aconn'); 
end
return

function Aconn = createCellConnections(Ncell, f, s_f, pexcit)

% determine number of incoming connections for each cell

% Ncell = 10;
% f = .4; s_f = .1;       
% f - average fraction of the network with incoming synpases to each cell
% s_f - std. dev. of the number of connections (as a %)

% pexcit = .5;  % probability that an incoming synapse is excitatory (not inhibitory)
Nconn = round(Ncell*f + Ncell*f*s_f*randn(Ncell,1));
% Nconn - number of presynaptic synapses for each cell

ind_connE = cell(Ncell,1);
ind_connI = cell(Ncell,1);
for i = 1:Ncell  
    incoming = randi(Ncell, 1, Nconn(i));
    ind_connE{i} = incoming(rand(1,Nconn(i))<pexcit);
    ind_connI{i} = setdiff(incoming, ind_connE{i});
end

Aconn.ind_connE = ind_connE;
Aconn.ind_connI = ind_connI;
return
