# Supplementary material for: Membrane Capacitive Memory Alters Spiking in Neurons Described by the Fractional-Order Hodgkin-Huxley Model
Source: PLoS One. 2015 May 13;10(5):e0126629. doi: 10.1371/journal.pone.0126629 (PMC4430543; doi:10.1371/journal.pone.0126629)
Supplement: S1 Code — (ZIP) [file pone.0126629.s002.zip › FHH_Network.m]

function FHH_Network(a, Iapp, dur, T,  dt, dn, Ncell, ...
    f, s_f, pexcit, f_stim, net, toutput, save_flag)

if nargin<1
    a = .95;  % fractional-order
    Iapp = 40;   % applied stimulus
    T = 100;    % total time, in ms
    dt = 1e-3;  % time step, in ms
    dn = 10;    % sampling interval
    Ncell = 50; % number of cells in network
    dur = 50;   % stimulus duration, in ms
    
    toutput = 20;  % output interval
    
    f = .5;  % fraction of connections 
    s_f = .1;  % standard deviation of f, as a %
    pexcit = .1;  % probability of connection being excitatory
    f_stim = .25;  % fraction of cells stimulated
    net = 1;  % specify a network number (created with batch_createCellConnections.m)
    
    save_flag = 1;
end

plot_flag = 1;
if save_flag
    plot_flag = 0;
end

netname = ['Network_Ncell',num2str(Ncell),'_f',...
        num2str(100*f),'_sf',num2str(100*s_f),...
        '_pexc',num2str(100*pexcit),'_fstim',num2str(100*f_stim),'_num',num2str(net),'.mat'];
if save_flag
    savename = ['fracHH_a',num2str(100*a),'_',netname];
else
    savename = [];
end

if exist(netname,'file')
    load(netname);
else
    iCell = randi(Ncell, 1, round(f_stim*Ncell));
    indI = zeros(Ncell,1);
    indI(iCell) = 1;
    Aconn = createCellConnections(Ncell, f, s_f, pexcit);
end


ls = '--';  % line style
fs = 24;  % font size

% 0 - ode15s (a = 1)
% 1 - euler (a = 1)
% 2 - GL-euler (0 < a <= 1)


int_flag = 0;  
if a ~= 1
    int_flag = 2;
end

V0 = 0; m0 = .0529; h0 = .5961; n0 = .3177;
X0 = [V0*ones(Ncell,1); m0*ones(Ncell,1); h0*ones(Ncell,1); n0*ones(Ncell,1)];


tonset = 0; 

tic;
switch int_flag
    case 0
         opt = odeset('maxstep',.05);
        [t,X] = ode15s(@(t,x) HHode(t,x,tonset,dur,Iapp,Ncell,indI, Aconn), 0:dt:T, X0,opt);
    case 1
        [t,X] = euler(@(t,x) HHode(t,x,tonset, dur,Iapp,Ncell,indI, Aconn), dt, T, X0);
    case 2
        [t,X] =  GL_euler(@(t,x) HHode(t,x,tonset, dur,Iapp, Ncell,indI, Aconn), dt, a, T, X0,Ncell, savename, toutput, dn);
end
toc;

% downsample
tsim = t(1:dn:end);
Xsim = X(1:dn:end,:);

if save_flag
    savename = ['fracHH_',netname];
    save(savename,'tsim','Xsim','Ncell','Aconn','indI','dur','Iapp');
end

if plot_flag
    figure(17);
    V = X(:,1:Ncell); m = X(:,Ncell+1:2*Ncell); 
    h = X(:,2*Ncell+1:3*Ncell); n = X(:,3*Ncell+1:4*Ncell);
    [INa, IK, IL, ~] = computeCurrents(t, V, m, n, h, tonset, dur, Iapp);

    s = 'k';  Vrest = -80;
    Vm = V + Vrest;
    subplot(3,1,1);
    plot(t,Vm,[s,ls],'linewidth',2); hold on;
    set(gca,'fontsize',fs,'ylim',[min(Vm(:))-5 max(Vm(:))+5]);
    ylabel('V (mV)');
    subplot(3,1,2); 
    plot(t,m,['r',ls],t,h,['b',ls],t,n,['g',ls],'linewidth',2); hold on;
    legend('m','h','n');
    set(gca,'fontsize',fs);
    subplot(3,1,3);
    plot(t, INa,['b',ls],t, IK,['r',ls],t,IL,['g',ls],'linewidth',2); hold on;
    legend('INa','IK','IL');
    set(gca,'fontsize',fs);
      
end

function [t,X] =  GL_euler(f, h, a, T, X0, Na , savename, toutput, dn)
t = (0:h:T)';
X = nan(length(t),length(X0));
X(1,:) = X0;

c = nan(1,length(t)); c(1) = a;
for j = 2:length(t)
    c(j) = (1-(1+a)/j)*c(j-1);
end


[~,iout] = min(abs(t-toutput));

Vmax_old = 100;
Vthresh = 5;

for i = 1:length(t)-1
    dX = f(t(i),X(i,:));
    X(i+1,1:Na) = h^a*dX(1:Na) + (memo(X(:,1:Na),c,i+1))'+ X0(1:Na)*h^a*t(i+1)^(-a)/gamma(1-a); 
    X(i+1,Na+1:end) = h*dX(Na+1:end) + X(i,Na+1:end)';
    
    if ~mod(t(i),toutput) && ~isempty(savename)
        tsim = t(1:dn:i);
        Xsim = X(1:dn:i,:);
        Ncell = Na;
        save(savename,'tsim','Xsim','Ncell');
        
        [a t(i)]
        
        i1 = max(1,i-iout);
        Vtmp = X(i1:i,1:Na); 
        Vmax_new = max(Vtmp(:));
        if Vmax_new < Vthresh && Vmax_old < Vthresh
            X = X(1:i,:);
            t = t(1:i);
            break;
        else
            Vmax_old = Vmax_new;
        end
        
    end
end


function yo = memo(x,c,k)
% iend = min(k-1,1e4);
%yo = sum(c(1:iend)'.*x(k-1:-1:k-1-iend+1));
%  yo = sum(c(1:k-1)'.*x(k-1:-1:1,:));
 yo = (c(1:k-1)*x(k-1:-1:1,:));


function [t,X] = euler(f, h, T, X0)
t = (0:h:T)';
X = nan(length(t), length(X0));
X(1,:) = X0;
for i = 1:length(t)-1
    X(i+1,:) = X(i,:)' + h*f(t(i),X(i,:));
end


function dX = HHode(t,X, tonset, dur, amp,Ncell, indI, Aconn)
V = X(1:Ncell);
m = X(Ncell+1:2*Ncell);
h = X(2*Ncell+1:3*Ncell);
n = X(3*Ncell+1:4*Ncell);

Iext = (((t>=tonset)&&t<tonset+dur)*amp.*indI);

ind_connE = Aconn.ind_connE;
ind_connI = Aconn.ind_connI;
Isyn = zeros(Ncell,1);

% parameters
gL = .3;        % mS/cm^2
gK = 36;
gNa = 120;
C = 1;          % uF/cm^2
EL = 10.6;       % mV
EK = -12;
ENa = 115; Vrest = -80;
% synaptic parameters
thetaSyn = -30 - Vrest;
ksyn = 2;
gsyn = 0.3; % mS/cm^2

EsynE = 0 - Vrest;
EsynI = EK;

for i = 1:Ncell
   incomingE = ind_connE{i}; incomingI = ind_connI{i}; 
   if ~isempty(incomingE)
       sE = s(V(incomingE),thetaSyn,ksyn);
       Isyn(i) = Isyn(i) + gsyn*sum(sE).*(V(i)-EsynE);
   end
   if ~isempty(incomingI)
       sI = s(V(incomingI),thetaSyn,ksyn);
       Isyn(i) = Isyn(i) + gsyn*sum(sI).*(V(i)-EsynI);
   end
end


Iion = gNa*m.^3.*h.*(V-ENa) + gK*n.^4.*(V-EK) + gL*(V-EL);

dV = (Iext(:)-Iion(:)-Isyn(:))/C;


dm = am(V).*(1-m)-bm(V).*m;
dh = ah(V).*(1-h)-bh(V).*h;
dn = an(V).*(1-n)-bn(V).*n;

dX = zeros(4*Ncell,1);
dX(1:Ncell) = dV;
dX(1+Ncell:2*Ncell) = dm;
dX(1+2*Ncell:3*Ncell) = dh;
dX(1+3*Ncell:4*Ncell) = dn;

return

function am = am(V)
am = 0.1*(-V+25)./(exp(-0.1*V+2.5)-1);
return

function bm = bm(V)
bm = 4*exp(-V/18);
return

function ah = ah(V)
ah = .07*exp(-V/20);
return

function bh = bh(V)
bh = 1./(exp(-0.1*V+3)+1);
return

function an = an(V)
an = 0.01*(-V+10)./(exp(-0.1*V+1)-1);
return

function bn = bn(V)
bn = .125*exp(-V/80);
return

function s = s(V,thetaSyn,ksyn)
s = 1./(1 + exp(-(V-thetaSyn)/ksyn));
return

function [INa, IK, IL, Iext] = computeCurrents(t, V, m, n, h, t0, dur, Iapp)
% parameters
gL = .3;        % mS/cm^2
gK = 36;
gNa = 120;
EL = 10.6;       % mV
EK = -12;
ENa = 115;

Iext = ((t>=t0)&t<t0+dur)*Iapp;
INa = gNa*m.^3.*h.*(V-ENa);
IK =  gK*n.^4.*(V-EK);
IL = gL*(V-EL);

return


function Aconn = createCellConnections(Ncell, f, s_f, pexcit)

% determine number of incoming connections for each cell

      
% f - average fraction of the network which projects to each cell
% s_f - std. dev. of the number of connections (as a %)

% pexcit -  probability that an incoming projection is excitatory (not inhibitory)
Nconn = round(Ncell*f + Ncell*f*s_f*randn(Ncell,1));
% Nconn - number of incoming projections to each cell

ind_connE = cell(Ncell,1);
ind_connI = cell(Ncell,1);
for i = 1:Ncell  
    incoming = randi(Ncell, 1, Nconn(i));
    ind_connE{i} = incoming(rand(1,Nconn(i))<pexcit);
    ind_connI{i} = setdiff(incoming, ind_connE{i});
end

Aconn.ind_connE = ind_connE;
Aconn.ind_connI = ind_connI;

return
